# Supplementary material for: Contrasting Satellitomes in New World and African Trogons (Aves, Trogoniformes)
Source: Genes (Basel). 2025 Nov 1;16(11):1301. doi: 10.3390/genes16111301 (PMC12651973; doi:10.3390/genes16111301)
Supplement: Supplementary file 1 [file genes-16-01301-s001.zip]

Archive with 1 entries (1 files):
- genes-3931777-supplementary.pdf
